# Supplementary material for: Comparable Efficacy of Lopinavir/Ritonavir and Remdesivir in Reducing Viral Load and Shedding Duration in Patients with COVID-19
Source: Microorganisms. 2024 Aug 16;12(8):1696. doi: 10.3390/microorganisms12081696 (PMC11357406; doi:10.3390/microorganisms12081696)
Supplement: Supplementary file 1 [file microorganisms-12-01696-s001.zip]

Archive with 4 entries (4 files):
- Figure S1_MDPI.tif
- Figure S2_MDPI.tif
- Figure S3_MDPI.tif
- Supplementary Tables S1 and S2-MDPI.pdf
